# Supplementary material for: SciGeneX: enhancing transcriptional analysis through gene module detection in single-cell and spatial transcriptomics data
Source: NAR Genom Bioinform. 2025 Apr 17;7(2):lqaf043. doi: 10.1093/nargab/lqaf043 (PMC12004220; doi:10.1093/nargab/lqaf043)
Supplement: lqaf043_Supplemental_Files [file lqaf043_supplemental_files.zip]

Archive with 3 entries (3 files):
- supplementary_data.docx
- Supp_file_Gene_Modules_Thymus_Single_Cell.xls
- Supp_file_Gene_Modules_Thymus_Spatial_Transcriptomics.xlsx
